# Supplementary material for: Generalization of Deep Learning in Digital Pathology: Experience in Breast Cancer Metastasis Detection
Source: Cancers (Basel). 2022 Nov 3;14(21):5424. doi: 10.3390/cancers14215424 (PMC9659028; doi:10.3390/cancers14215424)
Supplement: Supplementary file 1 [file cancers-14-05424-s001.zip]

Archive with 1 entries (1 files):
- cancers-1903281 - supplementary.pdf
